# Supplementary material for: Using Immune-Related Long Non-coding Ribonucleic Acids to Develop a Novel Prognosis Signature and Predict the Immune Landscape of Colon Cancer
Source: Front Cell Dev Biol. 2021 Sep 30;9:750709. doi: 10.3389/fcell.2021.750709 (PMC8514752; doi:10.3389/fcell.2021.750709)
Supplement: Supplementary Table 2 — List of 90 DEirlncRNAs. [file Table_2.XLS]

gene	conMean	treatMean	logFC	pValue	fdr
AC009269.5	0.09428621	0.570440787429175	2.59695845300199	0.000927913080730983	0.00142485231353952
AC136475.3	0.587520461146341	7.80006352684567	3.73077487255722	6.63043783195055e-15	5.32626906831069e-14
VPS9D1-AS1	1.2812972334878	7.81607001877167	2.60883820264936	4.69222848658399e-22	2.17183147093316e-20
AC104958.2	0.588363628731707	4.36088506969345	2.88984099854709	3.69514929980024e-20	9.97690310946065e-19
AL359881.1	0.0412112812682927	0.870477458348837	4.4006957155639	3.86169643303542e-13	2.43738242396781e-12
LINC02418	0.00682417651219512	4.2850428208203	9.29443894257833	9.19718347014482e-20	2.03174143931381e-18
AC092723.1	4.11745353921951	0.426753737824524	-3.27027667626066	8.85877179690795e-24	7.17560515549544e-22
AC058791.1	0.172828094829268	1.29961699928964	2.91067685438629	8.58465218656225e-05	0.000149807574961194
AL078587.1	0.106765309243902	0.73105265240592	2.77553236178463	5.54678357202272e-11	2.42859172612887e-10
AC093732.1	0.0298394125365854	0.583537372613108	4.28953401827397	1.54247859960482e-13	1.01303324244317e-12
PLAC4	0.0109832887317073	0.743974847748414	6.08187183657049	6.18882487532139e-19	9.70248028840708e-18
LMO7-AS1	0.0784648872195122	0.758371015460888	3.27278472403622	1.24258433621184e-17	1.52885060101001e-16
GAS6-AS1	0.21002159604878	2.52955443069979	3.59027369352617	2.13992195677406e-19	4.07843949408703e-18
LINC02577	0.00460329624390244	0.57622235020296	6.96781452003386	4.06652920096594e-25	9.88166595834723e-23
GK-IT1	0.0628423414390244	0.571219520014799	3.18423644071144	1.14223530236858e-05	2.27977970000464e-05
CDKN2B-AS1	10.5635823593415	0.363516874617336	-4.8609330230295	1.00534375415016e-25	4.88597064516978e-23
AC092168.2	0.0384077860487805	0.821549943410148	4.41887757202503	5.24093982369198e-07	1.30620346375092e-06
AC016831.1	0.0909804495853659	0.925984082541226	3.34735892517019	2.00843825149741e-22	1.14835410615028e-20
CD44-AS1	0.170170972926829	1.19523068938266	2.81223222306108	1.3680395521731e-13	9.04581254906295e-13
MALAT1	7.994962623	131.448017549296	4.03925728467537	2.44503898815321e-08	7.17999364496955e-08
AL163953.1	0.0721602825853659	1.07876192730444	3.90202771207692	2.3576754091259e-19	4.39450334043358e-18
LINC01614	0.015179691804878	0.98532467843129	6.02038478639964	1.76643697805502e-17	2.09387407642619e-16
CASC19	0.126995689170732	4.31868089438055	5.08773928921268	5.91105597425792e-25	1.09197425363646e-22
AL355312.3	0.0985299244390244	0.56245726330444	2.51310962555774	6.48146575899815e-07	1.57894353828226e-06
EIF1AX-AS1	0.0305969138780488	0.560459524716702	4.19515213857768	0.00640103055541917	0.00871400798300761
AP001554.1	3.96932401082927	0.443715176221987	-3.1611875294245	5.03444429509623e-24	4.66475879325182e-22
AC007128.1	0.0178403892682927	0.623272802784355	5.12664476089573	4.12396697045016e-22	2.00424794763878e-20
AC108134.3	0.403313260146341	2.34131542471036	2.53734656447061	6.85240452851066e-07	1.66098184581356e-06
AL136115.2	0.055318641902439	0.777498055494715	3.81300142387654	2.6962461185709e-05	5.0789752466103e-05
AC055717.2	0.00298751146341463	1.5043545414482	8.97598465259946	5.92442142462044e-17	6.39837513859008e-16
AC000061.1	0.169340029682927	0.958237616443975	2.50046040176013	9.66787876707793e-05	0.000167507632114078
AC008649.2	0.0518432261463415	1.10214951266385	4.41002063817874	0.00101418867643486	0.00154944769897082
AC104823.1	0.0175477939512195	4.8798052627019	8.11939009417142	2.37863685727623e-17	2.72004120620294e-16
AC078860.2	0.0812168079268293	0.737533978073996	3.18285928453916	3.34740698607345e-12	1.77796698932426e-11
AC007099.1	0.00208747673170732	0.800627689805497	8.58322758563071	6.51931966180109e-22	2.75512117881333e-20
SCARNA9	0.469788008682927	7.09087482484355	3.91588183432856	2.9707873842553e-12	1.595362064915e-11
AC007608.2	0.00136951390243902	0.627810201099366	8.84052074935826	1.39114686127451e-07	3.78766036178942e-07
AC105460.1	0.0107264304390244	4.4247876552241	8.68829435866292	3.57096374181688e-05	6.61138429913525e-05
LINC00659	0.0349705581707317	2.9208823467019	6.38411961397013	5.27904801705453e-24	4.66475879325182e-22
ARHGEF38-IT1	0.0947615821707317	0.737797871289641	2.96085143493818	2.70618486587175e-09	9.00825921105254e-09
AL049539.1	0.0482307719512195	0.695946391966173	3.85095037477944	3.99210776044936e-14	2.87431758752354e-13
AL442067.1	0.115027233512195	0.793537787112051	2.7863234538509	5.17474091820134e-08	1.46642803862732e-07
LINC02195	0.0547616233902439	0.573376970887949	3.38824684077944	9.96769844276207e-12	4.89323378099229e-11
AC131971.1	0.0533652644390244	0.757544619799154	3.82735796730468	2.6833511009956e-05	5.06449955372373e-05
AP005271.1	0.0294822655609756	0.651164907238901	4.46510365405115	2.04406551494092e-09	6.87485010561444e-09
LINC00460	0.0124739942926829	1.8341570625518	7.20004987092694	4.18372878838176e-24	4.5184270914523e-22
AC123023.1	0.0224214253658537	1.98648791720085	6.46919821255598	5.19890852244419e-20	1.29519012717802e-18
LINC01748	0.0761419117317073	1.33374143953277	4.13064440828542	2.52602210753976e-14	1.87426983857149e-13
LINC01811	0.00560698151219512	0.828703432520085	7.20748777481945	2.39617980496893e-19	4.39450334043358e-18
AC104695.4	0.254618026536585	1.91697764734884	2.9124270463607	3.89760141916364e-05	7.16156631271656e-05
AC026368.1	0.0731447594390244	0.642134341213531	3.13404874657318	1.66779275582192e-15	1.50101348023973e-14
AC021218.1	1.4816954252439	8.85703440247357	2.57957480237537	7.3719613668213e-20	1.70608248775007e-18
AL133330.1	0.125802169439024	0.733103098871036	2.54285930242699	5.0887445812481e-13	3.17067931600843e-12
LINC01705	0.00541993634146341	1.31220404080338	7.91950044666938	1.56590347963102e-20	4.75643181937922e-19
AC016831.4	0.0505681286829268	0.993387230699789	4.29605590566007	6.18064973074973e-06	1.29195516952446e-05
AP001429.1	0.0566363931463415	1.10709180341649	4.28890165830614	2.69951250323649e-07	6.94160357975097e-07
MIR17HG	0.15780724704878	1.4298247235666	3.17960293821077	4.78796733071741e-19	7.79495986429896e-18
AC090116.1	0.0485971799756098	1.11526257912262	4.52036701148991	6.35685316474041e-12	3.23500590373177e-11
AC011676.1	0.0875245609512195	0.655641552792812	2.90514746664992	3.54259140359655e-16	3.47818065080389e-15
LINC02595	0.0473136323414634	1.04066750504228	4.45910946557097	1.00737094241244e-19	2.13023377243138e-18
BX470102.1	0.915102651634146	5.45645786177378	2.57595921683681	2.14877683032225e-20	6.14297376198008e-19
UBXN10-AS1	4.34490881597561	0.688945144350951	-2.65686487898229	2.57776611547047e-10	1.0103180097731e-09
AC020656.2	0.0352737500487805	0.612516163105708	4.11808104863961	1.29305678631426e-16	1.35145289924458e-15
LINC00941	0.0238531109756098	0.631167165376321	4.72577281221839	2.58920948988078e-15	2.22717842846382e-14
MACC1-AS1	0.014264832	0.608254033668076	5.41413932130021	0.00203815300772964	0.00298356133059218
AL590483.1	0.0374155415609756	0.575426575657505	3.94292229016337	3.49989061108726e-16	3.47132007548655e-15
AC048344.4	0.0740431062439024	0.545113529871036	2.88011940354433	2.42423253427346e-16	2.4292309518699e-15
AC092112.1	0.0340253293658537	0.636646886145877	4.22581237658492	7.67844213163205e-05	0.000134962852657258
AL138963.1	0.0932766232682927	0.995169660668076	3.41535503607146	0.000223795627144928	0.00037312066824163
HIF1A-AS3	0.183174758707317	1.92216122854545	3.39143673233597	0.00428521808279593	0.00597594257744282
PVT1	0.387063953902439	3.00280062429175	2.95566482288593	3.96174480666634e-26	3.85081595207968e-23
AL356299.3	0.105481175195122	0.815907801536998	2.95142058543745	3.21737467153256e-19	5.79127440875861e-18
AL021578.1	0.141787585634146	0.881351551164905	2.63598637093157	3.6811894392019e-12	1.93411682967797e-11
PRR7-AS1	0.0947012282439024	0.619933340511628	2.71065805315519	1.11142808619032e-21	4.32123239910796e-20
EMSLR	1.02690482892683	8.43737209798097	3.03849124508026	2.14568172882873e-18	2.93746850763595e-17
LINC02163	0.00292639582926829	1.32540086668499	8.8230881285177	3.09132658805274e-21	1.11287757169899e-19
CHN2-AS1	0.032150255804878	0.767204444306554	4.57670895613205	2.53774299558688e-12	1.38577875938789e-11
SNHG25	0.967888169	29.1177356628499	4.91091399231624	5.60752121036746e-20	1.32939283328711e-18
MAFG-DT	0.374724753756098	3.31483452557082	3.1450336655158	7.86401211466585e-25	1.09197425363646e-22
AL031275.1	0.0878143303414634	0.61185425922833	2.80065975455861	3.03850720743467e-05	5.66876968450384e-05
FTX	0.193368064560976	1.23855821724524	2.6792402294113	3.08383667261821e-06	6.75110190492095e-06
AC124319.1	0.119196051268293	1.81681672694926	3.93000454568533	1.33039963302986e-18	1.90168888721327e-17
AC004837.2	0.129295776170732	0.73537780222833	2.50781048266441	3.41910286571907e-08	9.89097614725874e-08
B3GALT5-AS1	3.89720087165854	0.218697730758985	-4.15542813764763	1.93045796902791e-19	3.75281029179026e-18
AC104964.1	0.0966957652195122	0.575073086756871	2.57222070809769	2.4767455077221e-05	4.72038555589388e-05
TFAP2A-AS1	0.0401832197804878	0.599963384672304	3.90020938343587	2.262812791567e-15	1.98149012018299e-14
AL035071.2	0.0797815951707317	0.573804884386892	2.84643237439309	1.02725952948562e-05	2.07587580594599e-05
AL353804.2	0.0611103259756098	0.578397495904863	3.24257322454252	7.17810100168932e-06	1.48449237737064e-05
AC005256.1	0.00658398807317073	0.909160092162791	7.10942882548282	2.14030276244518e-17	2.5064750422852e-16
AC243967.2	0.0937090926341463	0.638051091268499	2.7674110057818	6.25712674359844e-07	1.53584020070144e-06
