# Supplementary material for: Using Immune-Related Long Non-coding Ribonucleic Acids to Develop a Novel Prognosis Signature and Predict the Immune Landscape of Colon Cancer
Source: Front Cell Dev Biol. 2021 Sep 30;9:750709. doi: 10.3389/fcell.2021.750709 (PMC8514752; doi:10.3389/fcell.2021.750709)
Supplement: Supplementary Table 3 — Univariate Cox regression analysis of the 22 identified lncRNA pairs. [file Table_3.XLS]

id	HR	HR.95L	HR.95H	pvalue
AL359881.1|AC004837.2	1.82651722150223	1.16405534899076	2.86598499232593	0.00877062444384271
AC093732.1|AC104823.1	1.91679051516294	1.26610958135063	2.90187036978209	0.00210430774105576
LINC02577|AC026368.1	1.75659160668975	1.14998032594142	2.68318857556705	0.00914712726562954
CD44-AS1|ARHGEF38-IT1	2.22990046239681	1.27281148663685	3.90667127410693	0.00506061243682695
AP001554.1|AC105460.1	0.487527347949243	0.320174073473717	0.742355283236053	0.000811993545788834
AP001554.1|AL031275.1	0.44230920718172	0.278451608972729	0.702590426679422	0.000550380338764793
AC007128.1|SCARNA9	1.8378416292158	1.18202596142262	2.85751917835495	0.00688026506588438
AL136115.2|LINC02195	1.7732153535616	1.14763544806227	2.73980094934814	0.00987199100675735
AL136115.2|AC131971.1	1.97752416099259	1.2753726528313	3.06624248107247	0.00231213673362455
AL136115.2|AC004837.2	2.22753564500312	1.43402753755624	3.46012536008559	0.000364899529535209
AC104823.1|MIR17HG	0.557876100350071	0.358033048330807	0.869265406623142	0.00990514812059409
AC007099.1|AC131971.1	0.517730958313544	0.327574556182075	0.818272787484977	0.00482147640574728
ARHGEF38-IT1|AC020656.2	0.549457095372321	0.356390302659504	0.847113676781004	0.00670473020849451
LINC02195|AC048344.4	0.527134799782084	0.337304253710873	0.823799563996842	0.00494107937849359
AP005271.1|HIF1A-AS3	0.497961535037437	0.320865422600808	0.772802779330127	0.00187516926680872
LINC01811|MACC1-AS1	0.461996904606707	0.276113991211036	0.773018197774133	0.00327944931551924
AC104695.4|AL353804.2	2.18292842655522	1.25665159789156	3.79196312124854	0.00559193513498534
AC016831.4|AC048344.4	0.436759276676489	0.23300049689918	0.818704974030644	0.00976858075168896
MIR17HG|AL590483.1	2.35206230547128	1.27659791688798	4.33354701244146	0.00608466888117689
AC090116.1|AL353804.2	2.0421342187033	1.22305069622815	3.40976230998441	0.00633798080142647
AL590483.1|CHN2-AS1	0.553918268528564	0.363437320026427	0.844232089834285	0.0060051218078285
AL590483.1|AL031275.1	0.532972704388495	0.351222558151183	0.808774655928886	0.00310264564220539
