# Supplementary material for: Using Immune-Related Long Non-coding Ribonucleic Acids to Develop a Novel Prognosis Signature and Predict the Immune Landscape of Colon Cancer
Source: Front Cell Dev Biol. 2021 Sep 30;9:750709. doi: 10.3389/fcell.2021.750709 (PMC8514752; doi:10.3389/fcell.2021.750709)
Supplement: Supplementary Table 4 — Univariate Cox regression analysis of risk score and other clinical features. [file Table_4.XLS]

id	HR	HR.95L	HR.95H	pvalue
Age	1.02783905942797	1.00682998940158	1.04928651630022	0.00916168057015498
Gender	0.975134779168258	0.622260837952868	1.52811775954242	0.912520109350621
Stage	2.41483837058571	1.85657795075731	3.14096391895335	4.93830688714791e-11
T	3.37940962137008	2.14751608418921	5.31796221368949	1.40938191823456e-07
N	2.08298693607428	1.59475275693628	2.72069419976522	7.24764133185624e-08
M	4.85386455394405	3.03261441314613	7.76887460730377	4.61130217687278e-11
riskScore	1.04281139552174	1.03369020446729	1.05201307116035	8.57221064913752e-21
