# Supplementary material for: Using Immune-Related Long Non-coding Ribonucleic Acids to Develop a Novel Prognosis Signature and Predict the Immune Landscape of Colon Cancer
Source: Front Cell Dev Biol. 2021 Sep 30;9:750709. doi: 10.3389/fcell.2021.750709 (PMC8514752; doi:10.3389/fcell.2021.750709)
Supplement: Supplementary Table 5 — Multivariate Cox regression analysis of risk score and other clinical features. [file Table_5.XLS]

id	HR	HR.95L	HR.95H	pvalue
Age	1.05418205963101	1.03072662497242	1.07817125115751	4.30446478280766e-06
Gender	1.06698487791518	0.666885878091239	1.70712376300149	0.786857362150306
Stage	2.34399877980649	1.06017391751234	5.1824801468674	0.0353515549852579
T	1.67801488019214	0.936692016734596	3.00604028628554	0.081841372603522
N	0.91544042829155	0.551823824891732	1.5186571147323	0.732275893522674
M	0.949803688363022	0.324869762681477	2.77688831050892	0.925041068425735
riskScore	1.04225671226942	1.02896759850353	1.05571745490383	2.59025006316249e-10
