# Supplementary material for: Using Immune-Related Long Non-coding Ribonucleic Acids to Develop a Novel Prognosis Signature and Predict the Immune Landscape of Colon Cancer
Source: Front Cell Dev Biol. 2021 Sep 30;9:750709. doi: 10.3389/fcell.2021.750709 (PMC8514752; doi:10.3389/fcell.2021.750709)
Supplement: Supplementary Table 6 — The correlation between risk score and immune infiltration of cells via the Spearman correlation method. [file Table_6.XLS]

immune	cor	pvalue
T cell CD4+_TIMER	0.130647646728976	0.00696427132496084
Neutrophil_TIMER	0.111763735741353	0.021084651401121
T cell follicular helper_CIBERSORT	0.0985012862139661	0.0421522423210039
NK cell activated_CIBERSORT	0.117298767695293	0.0154237548280172
Myeloid dendritic cell resting_CIBERSORT	-0.114280070872658	0.0182986697378685
Mast cell resting_CIBERSORT	-0.0959711336039341	0.0477515133520544
T cell follicular helper_CIBERSORT-ABS	0.10797064583892	0.0258498999396183
NK cell activated_CIBERSORT-ABS	0.121938826298057	0.0117755548991667
Myeloid dendritic cell resting_CIBERSORT-ABS	-0.122250647489106	0.0115602959865032
Myeloid dendritic cell_QUANTISEQ	0.103551623500916	0.0326184300632885
Granulocyte-monocyte progenitor_XCELL	-0.0974019906502413	0.044513046590741
Neutrophil_XCELL	-0.126413847390693	0.00900215372802104
Cancer associated fibroblast_EPIC	0.101438796714715	0.0363932595318799
T cell CD4+_EPIC	0.128599174604037	0.00790819563189945
uncharacterized cell_EPIC	-0.133483252455912	0.00582423225841579
