# Supplementary material for: Using Immune-Related Long Non-coding Ribonucleic Acids to Develop a Novel Prognosis Signature and Predict the Immune Landscape of Colon Cancer
Source: Front Cell Dev Biol. 2021 Sep 30;9:750709. doi: 10.3389/fcell.2021.750709 (PMC8514752; doi:10.3389/fcell.2021.750709)
Supplement: Supplementary Table 7 — Raw data of qRT-PCR. [file Table_7.XLSX]

## Sheet: Sheet1
Color	Position	Sample Name	Gene Name	Cq	Concentration	Call	Excluded	Sample Type	Standard	Cq Mean	Cq Error	Concentration Mean	Concentration Error	Replicate Group	Dye	Edited Call	Slope	EPF	Failure	Notes	Sample Prep Notes	Number
155;67;123;181	A2	Sample 2	None	20.56	-	Positive	Unchecked	Unknown	-	20.56	0	-	-		SYBR Green I		0.77	2.7	None			2
155;67;123;181	A3	Sample 3	None	23.29	-	Positive	Unchecked	Unknown	-	23.29	0	-	-		SYBR Green I		0.69	3.87	None			3
155;67;123;181	A4	Sample 4	None	20.79	-	Positive	Unchecked	Unknown	-	20.79	0	-	-		SYBR Green I		0.5	3.07	None			4
155;67;123;181	A5	Sample 5	None	21.41	-	Positive	Unchecked	Unknown	-	21.41	0	-	-		SYBR Green I		0.35	2.7	None			5
155;67;123;181	A6	Sample 6	None	24.18	-	Positive	Unchecked	Unknown	-	24.18	0	-	-		SYBR Green I		0.48	3.03	None			6
155;67;123;181	A7	Sample 7	None	23.31	-	Positive	Unchecked	Unknown	-	23.31	0	-	-		SYBR Green I		0.23	2.11	None			7
155;67;123;181	A8	Sample 8	None	21.8	-	Positive	Unchecked	Unknown	-	21.8	0	-	-		SYBR Green I		0.42	2.83	None			8
155;67;123;181	A9	Sample 9	None	21.75	-	Positive	Unchecked	Unknown	-	21.75	0	-	-		SYBR Green I		0.42	2.82	None			9
155;67;123;181	A10	Sample 10	None	22.65	-	Positive	Unchecked	Unknown	-	22.65	0	-	-		SYBR Green I		0.67	3.71	None			10
155;67;123;181	A11	Sample 11	None	22.84	-	Positive	Unchecked	Unknown	-	22.84	0	-	-		SYBR Green I		0.58	3.38	None			11
155;67;123;181	B2	Sample 14	None	19.53	-	Negative	Unchecked	Unknown	-	19.53	0	-	-		SYBR Green I		0.58	2.03	None			14
155;67;123;181	B3	Sample 15	None	23.19	-	Positive	Unchecked	Unknown	-	23.19	0	-	-		SYBR Green I		0.79	3.87	None			15
155;67;123;181	B4	Sample 16	None	20.91	-	Positive	Unchecked	Unknown	-	20.91	0	-	-		SYBR Green I		0.51	3.07	None			16
155;67;123;181	B5	Sample 17	None	20.58	-	Positive	Unchecked	Unknown	-	20.58	0	-	-		SYBR Green I		0.49	2.85	None			17
155;67;123;181	B6	Sample 18	None	23.62	-	Positive	Unchecked	Unknown	-	23.62	0	-	-		SYBR Green I		0.48	2.86	None			18
155;67;123;181	B7	Sample 19	None	22.65	-	Positive	Unchecked	Unknown	-	22.65	0	-	-		SYBR Green I		0.5	3.04	None			19
155;67;123;181	B8	Sample 20	None	21.74	-	Positive	Unchecked	Unknown	-	21.74	0	-	-		SYBR Green I		0.4	2.77	None			20
155;67;123;181	B9	Sample 21	None	21.21	-	Positive	Unchecked	Unknown	-	21.21	0	-	-		SYBR Green I		0.43	2.47	None			21
155;67;123;181	B10	Sample 22	None	22.08	-	Positive	Unchecked	Unknown	-	22.08	0	-	-		SYBR Green I		0.64	3.29	None			22
155;67;123;181	B11	Sample 23	None	22.1	-	Positive	Unchecked	Unknown	-	22.1	0	-	-		SYBR Green I		0.45	2.76	None			23
155;67;123;181	C2	Sample 26	None	21.35	-	Positive	Unchecked	Unknown	-	21.35	0	-	-		SYBR Green I		0.59	2.11	None			26
155;67;123;181	C3	Sample 27	None	22.71	-	Positive	Unchecked	Unknown	-	22.71	0	-	-		SYBR Green I		0.51	2.84	None			27
155;67;123;181	C4	Sample 28	None	23.06	-	Positive	Unchecked	Unknown	-	23.06	0	-	-		SYBR Green I		0.46	2.63	None			28
155;67;123;181	C5	Sample 29	None	24.19	-	Positive	Unchecked	Unknown	-	24.19	0	-	-		SYBR Green I		0.65	3.38	None			29
155;67;123;181	C6	Sample 30	None	21.5	-	Positive	Unchecked	Unknown	-	21.5	0	-	-		SYBR Green I		0.43	2.76	None			30
155;67;123;181	C7	Sample 31	None	23.46	-	Positive	Unchecked	Unknown	-	23.46	0	-	-		SYBR Green I		0.44	2.83	None			31
155;67;123;181	C8	Sample 32	None	21.97	-	Positive	Unchecked	Unknown	-	21.97	0	-	-		SYBR Green I		0.45	2.7	None			32
155;67;123;181	C9	Sample 33	None	21.77	-	Positive	Unchecked	Unknown	-	21.77	0	-	-		SYBR Green I		0.38	2.39	None			33
155;67;123;181	C10	Sample 34	None	22.59	-	Positive	Unchecked	Unknown	-	22.59	0	-	-		SYBR Green I		0.45	2.55	None			34
155;67;123;181	C11	Sample 35	None	23.11	-	Positive	Unchecked	Unknown	-	23.11	0	-	-		SYBR Green I		0.46	2.61	None			35
155;67;123;181	D2	Sample 38	None	21.34	-	Negative	Unchecked	Unknown	-	21.34	0	-	-		SYBR Green I		0.51	3.83	None			38
155;67;123;181	D3	Sample 39	None	22.65	-	Positive	Unchecked	Unknown	-	22.65	0	-	-		SYBR Green I		0.48	2.69	None			39
155;67;123;181	D4	Sample 40	None	23.05	-	Positive	Unchecked	Unknown	-	23.05	0	-	-		SYBR Green I		0.53	2.76	None			40
155;67;123;181	D5	Sample 41	None	24.2	-	Positive	Unchecked	Unknown	-	24.2	0	-	-		SYBR Green I		0.66	3.44	None			41
155;67;123;181	D6	Sample 42	None	20.18	-	Positive	Unchecked	Unknown	-	20.18	0	-	-		SYBR Green I		0.3	2.07	None			42
155;67;123;181	D7	Sample 43	None	23.27	-	Positive	Unchecked	Unknown	-	23.27	0	-	-		SYBR Green I		0.48	2.7	None			43
155;67;123;181	D8	Sample 44	None	22	-	Positive	Unchecked	Unknown	-	22	0	-	-		SYBR Green I		0.43	2.56	None			44
155;67;123;181	D9	Sample 45	None	21.77	-	Positive	Unchecked	Unknown	-	21.77	0	-	-		SYBR Green I		0.42	2.48	None			45
155;67;123;181	D10	Sample 46	None	23.3	-	Positive	Unchecked	Unknown	-	23.3	0	-	-		SYBR Green I		0.55	3.38	None			46
155;67;123;181	D11	Sample 47	None	23.09	-	Positive	Unchecked	Unknown	-	23.09	0	-	-		SYBR Green I		0.5	2.69	None			47
155;67;123;181	E2	Sample 50	None	20.03	-	Positive	Unchecked	Unknown	-	20.03	0	-	-		SYBR Green I		0.49	2.82	None			50
155;67;123;181	E3	Sample 51	None	35.45	-	Positive	Unchecked	Unknown	-	35.45	0	-	-		SYBR Green I		0.74	1.62	None			51
155;67;123;181	E4	Sample 52	None	33.64	-	Positive	Unchecked	Unknown	-	33.64	0	-	-		SYBR Green I		0.55	2.1	None			52
155;67;123;181	E5	Sample 53	None	30.92	-	Positive	Unchecked	Unknown	-	30.92	0	-	-		SYBR Green I		0.44	2.24	None			53
155;67;123;181	E6	Sample 54	None	34.64	-	Positive	Unchecked	Unknown	-	34.64	0	-	-		SYBR Green I		0.49	1.68	None			54
155;67;123;181	E7	Sample 55	None	35.7	-	Positive	Unchecked	Unknown	-	35.7	0	-	-		SYBR Green I		0.56	1.35	None			55
155;67;123;181	E8	Sample 56	None	36.5	-	Positive	Unchecked	Unknown	-	36.5	0	-	-		SYBR Green I		0.47	1	None			56
155;67;123;181	E9	Sample 57	None	35.6	-	Positive	Unchecked	Unknown	-	35.6	0	-	-		SYBR Green I		0.45	1.2	None			57
155;67;123;181	E10	Sample 58	None	34.82	-	Positive	Unchecked	Unknown	-	34.82	0	-	-		SYBR Green I		0.79	1.93	None			58
155;67;123;181	E11	Sample 59	None	34.02	-	Positive	Unchecked	Unknown	-	34.02	0	-	-		SYBR Green I		0.46	1.87	None			59
155;67;123;181	F2	Sample 62	None	20.04	-	Positive	Unchecked	Unknown	-	20.04	0	-	-		SYBR Green I		0.03	3.71	None			62
155;67;123;181	F3	Sample 63	None	34.24	-	Positive	Unchecked	Unknown	-	34.24	0	-	-		SYBR Green I		0.8	2.32	None			63
155;67;123;181	F4	Sample 64	None	34.47	-	Positive	Unchecked	Unknown	-	34.47	0	-	-		SYBR Green I		0.53	1.85	None			64
155;67;123;181	F5	Sample 65	None	30.87	-	Positive	Unchecked	Unknown	-	30.87	0	-	-		SYBR Green I		0.43	2.14	None			65
155;67;123;181	F6	Sample 66	None	34.7	-	Positive	Unchecked	Unknown	-	34.7	0	-	-		SYBR Green I		0.49	1.68	None			66
155;67;123;181	F7	Sample 67	None	35.95	-	Positive	Unchecked	Unknown	-	35.95	0	-	-		SYBR Green I		0.54	1.28	None			67
155;67;123;181	F8	Sample 68	None	36.65	-	Positive	Unchecked	Unknown	-	36.65	0	-	-		SYBR Green I		0.44	0.96	None			68
155;67;123;181	F9	Sample 69	None	35.45	-	Positive	Unchecked	Unknown	-	35.45	0	-	-		SYBR Green I		0.38	1.29	None			69
155;67;123;181	F10	Sample 70	None	33.63	-	Positive	Unchecked	Unknown	-	33.63	0	-	-		SYBR Green I		0.84	2.61	None			70
155;67;123;181	F11	Sample 71	None	34.13	-	Positive	Unchecked	Unknown	-	34.13	0	-	-		SYBR Green I		0.25	1.14	None			71
155;67;123;181	G2	Sample 74	None	21.32	-	Positive	Unchecked	Unknown	-	21.32	0	-	-		SYBR Green I		0.24	2.57	None			74
155;67;123;181	G3	Sample 75	None	30.6	-	Positive	Unchecked	Unknown	-	30.6	0	-	-		SYBR Green I		0.54	2.45	None			75
155;67;123;181	G4	Sample 76	None	33.57	-	Positive	Unchecked	Unknown	-	33.57	0	-	-		SYBR Green I		0.61	2.25	None			76
155;67;123;181	G5	Sample 77	None	33.92	-	Positive	Unchecked	Unknown	-	33.92	0	-	-		SYBR Green I		0.84	2.49	None			77
155;67;123;181	G6	Sample 78	None	31.69	-	Positive	Unchecked	Unknown	-	31.69	0	-	-		SYBR Green I		0.48	2.21	None			78
155;67;123;181	G7	Sample 79	None	33.37	-	Positive	Unchecked	Unknown	-	33.37	0	-	-		SYBR Green I		0.56	2.15	None			79
155;67;123;181	G8	Sample 80	None	27.39	-	Positive	Unchecked	Unknown	-	27.39	0	-	-		SYBR Green I		0.53	2.58	None			80
155;67;123;181	G9	Sample 81	None	34.85	-	Positive	Unchecked	Unknown	-	34.85	0	-	-		SYBR Green I		0.54	1.86	None			81
155;67;123;181	G10	Sample 82	None	29.53	-	Positive	Unchecked	Unknown	-	29.53	0	-	-		SYBR Green I		0.58	2.67	None			82
155;67;123;181	G11	Sample 83	None	27.52	-	Positive	Unchecked	Unknown	-	27.52	0	-	-		SYBR Green I		0.52	2.53	None			83
155;67;123;181	H2	Sample 86	None	20.96	-	Positive	Unchecked	Unknown	-	20.96	0	-	-		SYBR Green I		0.13	2.31	None			86
155;67;123;181	H3	Sample 87	None	31.21	-	Positive	Unchecked	Unknown	-	31.21	0	-	-		SYBR Green I		0.57	2.51	None			87
155;67;123;181	H4	Sample 88	None	33.86	-	Positive	Unchecked	Unknown	-	33.86	0	-	-		SYBR Green I		0.63	2.23	None			88
155;67;123;181	H5	Sample 89	None	34.36	-	Positive	Unchecked	Unknown	-	34.36	0	-	-		SYBR Green I		0.84	2.21	None			89
155;67;123;181	H6	Sample 90	None	31.7	-	Positive	Unchecked	Unknown	-	31.7	0	-	-		SYBR Green I		0.54	2.4	None			90
155;67;123;181	H7	Sample 91	None	32.48	-	Positive	Unchecked	Unknown	-	32.48	0	-	-		SYBR Green I		0.59	2.43	None			91
155;67;123;181	H8	Sample 92	None	27.62	-	Positive	Unchecked	Unknown	-	27.62	0	-	-		SYBR Green I		0.23	1.79	None			92
155;67;123;181	H9	Sample 93	None	36.02	-	Positive	Unchecked	Unknown	-	36.02	0	-	-		SYBR Green I		0.57	1.3	None			93
155;67;123;181	H10	Sample 94	None	29.57	-	Positive	Unchecked	Unknown	-	29.57	0	-	-		SYBR Green I		0.58	2.69	None			94
155;67;123;181	H11	Sample 95	None	27.72	-	Positive	Unchecked	Unknown	-	27.72	0	-	-		SYBR Green I		0.42	2.4	None			95

## Sheet: Sheet2
Color	Position	Sample Name	Gene Name	Cq	Concentration	Call	Excluded	Sample Type	Standard	Cq Mean	Cq Error	Concentration Mean	Concentration Error	Replicate Group	Dye	Edited Call	Slope	EPF	Failure	Notes	Sample Prep Notes	Number
155;67;123;181	B3	Sample 15	None	22.92	-	Positive	Unchecked	Unknown	-	22.92	0	-	-		SYBR Green I		0.75	3.43	None			15
155;67;123;181	B4	Sample 16	None	21.45	-	Positive	Unchecked	Unknown	-	21.45	0	-	-		SYBR Green I		0.31	2.1	None			16
155;67;123;181	B5	Sample 17	None	20.13	-	Positive	Unchecked	Unknown	-	20.13	0	-	-		SYBR Green I		0.29	2.16	None			17
155;67;123;181	B6	Sample 18	None	23.89	-	Positive	Unchecked	Unknown	-	23.89	0	-	-		SYBR Green I		0.42	2.48	None			18
155;67;123;181	B7	Sample 19	None	22.6	-	Positive	Unchecked	Unknown	-	22.6	0	-	-		SYBR Green I		0.43	2.38	None			19
155;67;123;181	B8	Sample 20	None	22.44	-	Positive	Unchecked	Unknown	-	22.44	0	-	-		SYBR Green I		0.31	2.01	None			20
155;67;123;181	B9	Sample 21	None	22.26	-	Positive	Unchecked	Unknown	-	22.26	0	-	-		SYBR Green I		0.47	2.49	None			21
155;67;123;181	B10	Sample 22	None	22.45	-	Positive	Unchecked	Unknown	-	22.45	0	-	-		SYBR Green I		0.38	2.25	None			22
155;67;123;181	B11	Sample 23	None	22.45	-	Positive	Unchecked	Unknown	-	22.45	0	-	-		SYBR Green I		0.75	3.78	None			23
155;67;123;181	C3	Sample 27	None	19.94	-	Positive	Unchecked	Unknown	-	19.94	0	-	-		SYBR Green I		0.34	2.42	None			27
155;67;123;181	C4	Sample 28	None	21.78	-	Positive	Unchecked	Unknown	-	21.78	0	-	-		SYBR Green I		0.35	2.41	None			28
155;67;123;181	C5	Sample 29	None	21.95	-	Positive	Unchecked	Unknown	-	21.95	0	-	-		SYBR Green I		0.6	3.37	None			29
155;67;123;181	C6	Sample 30	None	20.34	-	Positive	Unchecked	Unknown	-	20.34	0	-	-		SYBR Green I		0.45	2.74	None			30
155;67;123;181	C7	Sample 31	None	21	-	Positive	Unchecked	Unknown	-	21	0	-	-		SYBR Green I		0.53	2.94	None			31
155;67;123;181	C8	Sample 32	None	17.53	-	Positive	Unchecked	Unknown	-	17.53	0	-	-		SYBR Green I		0.36	2.57	None			32
155;67;123;181	C9	Sample 33	None	21.65	-	Positive	Unchecked	Unknown	-	21.65	0	-	-		SYBR Green I		0.45	2.5	None			33
155;67;123;181	C10	Sample 34	None	19.88	-	Positive	Unchecked	Unknown	-	19.88	0	-	-		SYBR Green I		0.4	2.49	None			34
155;67;123;181	C11	Sample 35	None	18.91	-	Positive	Unchecked	Unknown	-	18.91	0	-	-		SYBR Green I		0.59	3.26	None			35
155;67;123;181	D3	Sample 39	None	19.93	-	Positive	Unchecked	Unknown	-	19.93	0	-	-		SYBR Green I		0.36	2.4	None			39
155;67;123;181	D4	Sample 40	None	21.64	-	Positive	Unchecked	Unknown	-	21.64	0	-	-		SYBR Green I		0.35	2.32	None			40
155;67;123;181	D5	Sample 41	None	22.04	-	Positive	Unchecked	Unknown	-	22.04	0	-	-		SYBR Green I		0.55	3.38	None			41
155;67;123;181	D6	Sample 42	None	20.42	-	Positive	Unchecked	Unknown	-	20.42	0	-	-		SYBR Green I		0.46	2.78	None			42
155;67;123;181	D7	Sample 43	None	20.67	-	Positive	Unchecked	Unknown	-	20.67	0	-	-		SYBR Green I		0.42	2.57	None			43
155;67;123;181	D8	Sample 44	None	17.55	-	Positive	Unchecked	Unknown	-	17.55	0	-	-		SYBR Green I		0.36	2.53	None			44
155;67;123;181	D9	Sample 45	None	21.99	-	Positive	Unchecked	Unknown	-	21.99	0	-	-		SYBR Green I		0.47	2.72	None			45
155;67;123;181	D10	Sample 46	None	19.88	-	Positive	Unchecked	Unknown	-	19.88	0	-	-		SYBR Green I		0.38	2.42	None			46
155;67;123;181	D11	Sample 47	None	19.14	-	Positive	Unchecked	Unknown	-	19.14	0	-	-		SYBR Green I		0.59	3.33	None			47
155;67;123;181	E3	Sample 51	None	20.93	-	Positive	Unchecked	Unknown	-	20.93	0	-	-		SYBR Green I		0.76	3.06	None			51
155;67;123;181	E4	Sample 52	None	18.68	-	Positive	Unchecked	Unknown	-	18.68	0	-	-		SYBR Green I		0.35	1.84	None			52
155;67;123;181	E5	Sample 53	None	18.91	-	Positive	Unchecked	Unknown	-	18.91	0	-	-		SYBR Green I		0.44	2.16	None			53
155;67;123;181	E6	Sample 54	None	21.57	-	Positive	Unchecked	Unknown	-	21.57	0	-	-		SYBR Green I		0.6	2.65	None			54
155;67;123;181	E7	Sample 55	None	20.26	-	Positive	Unchecked	Unknown	-	20.26	0	-	-		SYBR Green I		0.5	2.37	None			55
155;67;123;181	E8	Sample 56	None	20.46	-	Positive	Unchecked	Unknown	-	20.46	0	-	-		SYBR Green I		0.49	2.26	None			56
155;67;123;181	E9	Sample 57	None	19.57	-	Positive	Unchecked	Unknown	-	19.57	0	-	-		SYBR Green I		0.36	1.71	None			57
155;67;123;181	E10	Sample 58	None	19.99	-	Positive	Unchecked	Unknown	-	19.99	0	-	-		SYBR Green I		0.46	2.13	None			58
155;67;123;181	E11	Sample 59	None	20.03	-	Positive	Unchecked	Unknown	-	20.03	0	-	-		SYBR Green I		0.85	3.23	None			59
155;67;123;181	F3	Sample 63	None	21.06	-	Positive	Unchecked	Unknown	-	21.06	0	-	-		SYBR Green I		0.84	3.24	None			63
155;67;123;181	F4	Sample 64	None	18.84	-	Positive	Unchecked	Unknown	-	18.84	0	-	-		SYBR Green I		0.45	2.11	None			64
155;67;123;181	F5	Sample 65	None	19.11	-	Positive	Unchecked	Unknown	-	19.11	0	-	-		SYBR Green I		0.51	2.35	None			65
155;67;123;181	F6	Sample 66	None	21.55	-	Positive	Unchecked	Unknown	-	21.55	0	-	-		SYBR Green I		0.63	2.71	None			66
155;67;123;181	F7	Sample 67	None	20.22	-	Positive	Unchecked	Unknown	-	20.22	0	-	-		SYBR Green I		0.59	2.57	None			67
155;67;123;181	F8	Sample 68	None	20.35	-	Positive	Unchecked	Unknown	-	20.35	0	-	-		SYBR Green I		0.45	2.15	None			68
155;67;123;181	F9	Sample 69	None	19.71	-	Positive	Unchecked	Unknown	-	19.71	0	-	-		SYBR Green I		0.37	1.75	None			69
155;67;123;181	F10	Sample 70	None	19.92	-	Positive	Unchecked	Unknown	-	19.92	0	-	-		SYBR Green I		0.54	2.42	None			70
155;67;123;181	F11	Sample 71	None	19.96	-	Positive	Unchecked	Unknown	-	19.96	0	-	-		SYBR Green I		0.88	3.34	None			71
155;67;123;181	G3	Sample 75	None	21.02	-	Positive	Unchecked	Unknown	-	21.02	0	-	-		SYBR Green I		0.45	2.15	None			75
155;67;123;181	G4	Sample 76	None	20.95	-	Positive	Unchecked	Unknown	-	20.95	0	-	-		SYBR Green I		0.5	2.35	None			76
155;67;123;181	G5	Sample 77	None	21.99	-	Positive	Unchecked	Unknown	-	21.99	0	-	-		SYBR Green I		0.88	3.44	None			77
155;67;123;181	G6	Sample 78	None	19.65	-	Positive	Unchecked	Unknown	-	19.65	0	-	-		SYBR Green I		0.49	2.3	None			78
155;67;123;181	G7	Sample 79	None	21.17	-	Positive	Unchecked	Unknown	-	21.17	0	-	-		SYBR Green I		0.66	2.8	None			79
155;67;123;181	G8	Sample 80	None	21.72	-	Positive	Unchecked	Unknown	-	21.72	0	-	-		SYBR Green I		0.6	2.63	None			80
155;67;123;181	G9	Sample 81	None	20.07	-	Positive	Unchecked	Unknown	-	20.07	0	-	-		SYBR Green I		0.54	2.3	None			81
155;67;123;181	G10	Sample 82	None	21.42	-	Positive	Unchecked	Unknown	-	21.42	0	-	-		SYBR Green I		0.5	2.33	None			82
155;67;123;181	G11	Sample 83	None	21.12	-	Positive	Unchecked	Unknown	-	21.12	0	-	-		SYBR Green I		0.76	3.04	None			83
155;67;123;181	H3	Sample 87	None	21.16	-	Positive	Unchecked	Unknown	-	21.16	0	-	-		SYBR Green I		0.63	2.66	None			87
155;67;123;181	H4	Sample 88	None	21.01	-	Positive	Unchecked	Unknown	-	21.01	0	-	-		SYBR Green I		0.59	2.58	None			88
155;67;123;181	H5	Sample 89	None	22.08	-	Positive	Unchecked	Unknown	-	22.08	0	-	-		SYBR Green I		0.93	3.53	None			89
155;67;123;181	H6	Sample 90	None	19.73	-	Positive	Unchecked	Unknown	-	19.73	0	-	-		SYBR Green I		0.53	2.44	None			90
155;67;123;181	H7	Sample 91	None	21.3	-	Positive	Unchecked	Unknown	-	21.3	0	-	-		SYBR Green I		0.66	2.79	None			91
155;67;123;181	H8	Sample 92	None	21.74	-	Positive	Unchecked	Unknown	-	21.74	0	-	-		SYBR Green I		0.51	2.39	None			92
155;67;123;181	H9	Sample 93	None	20.1	-	Positive	Unchecked	Unknown	-	20.1	0	-	-		SYBR Green I		0.53	2.29	None			93
155;67;123;181	H10	Sample 94	None	21.45	-	Positive	Unchecked	Unknown	-	21.45	0	-	-		SYBR Green I		0.53	2.42	None			94
155;67;123;181	H11	Sample 95	None	21.24	-	Positive	Unchecked	Unknown	-	21.24	0	-	-		SYBR Green I		0.79	3.12	None			95
